# Supplementary material for: Complete Chloroplast Genome Sequence of the Long Blooming Cultivar Camellia ‘Xiari Qixin’: Genome Features, Comparative and Phylogenetic Analysis
Source: Genes (Basel). 2023 Feb 10;14(2):460. doi: 10.3390/genes14020460 (PMC9956581; doi:10.3390/genes14020460)
Supplement: Supplementary file 1 [file genes-14-00460-s001.zip › Table_S1.xlsx]

## Sheet: Sheet1
Table S1. Details of the species selected for the ML tree.
GenBank number	Latin name	Family	Genus	Subgenus	Section
KU951523	Camellia japonica	Theaceae	Camellia	Camellia	Camellia
MG431968	Camellia chekiangoleosa	Theaceae	Camellia	Camellia	Camellia
KY856741	Camellia azalea	Theaceae	Camellia	Camellia	Camellia
MZ004951	Camellia ‘Xiari Qixin’	Theaceae	Camellia	Camellia	Camellia
MZ403753	Camellia semiserrata	Theaceae	Camellia	Camellia	Camellia
KJ806278	Camellia reticulata	Theaceae	Camellia	Camellia	Camellia
KF156837	Camellia pitardii	Theaceae	Camellia	Camellia	Camellia
MZ054232	Camellia gigantocarpa	Theaceae	Camellia	Camellia	Furfuracea
KF753632	Camellia crapnelliana	Theaceae	Camellia	Camellia	Furfuracea
NC_063576	Camellia suaveolens	Theaceae	Camellia	Camellia	Furfuracea
KY626042	Camellia luteoflora	Theaceae	Camellia	Camellia	Luteoflora
MH782189	Camellia sasanqua	Theaceae	Camellia	Camellia	Oleifera
KY406750	Camellia oleifera	Theaceae	Camellia	Camellia	Oleifera
MN635793	Camellia kissii	Theaceae	Camellia	Camellia	Oleifera
NC_060778	Camellia vietnamensis	Theaceae	Camellia	Camellia	Oleifera
MN640791	Camellia brevistyla	Theaceae	Camellia	Camellia	Paracamellia
MN756594	Camellia anlungensis	Theaceae	Camellia	Camellia	Tuberculata
MT663343	Camellia rhytidophylla	Theaceae	Camellia	Camellia	Tuberculata
NC_041672	Camellia renshanxiangiae	Theaceae	Camellia	Metacamellia	Eriandria
MT663342	Camellia fraterna	Theaceae	Camellia	Metacamellia	Theopsis
KF156833	Camellia cuspidata	Theaceae	Camellia	Metacamellia	Theopsis
NC_038181	Camellia granthamiana	Theaceae	Camellia	Protocamellia	Archecamellia
KF156838	Camellia yunnanensis	Theaceae	Camellia	Protocamellia	Stereocarpus
KJ806276	Camellia petelotii	Theaceae	Camellia	Thea	Chrysantha
MW026668	Camellia fascicularis	Theaceae	Camellia	Thea	Chrysantha
KY626041	Camellia liberofilamenta	Theaceae	Camellia	Thea	Chrysantha
MW186718	Camellia perpetua	Theaceae	Camellia	Thea	Chrysantha
KF156836	Camellia taliensis	Theaceae	Camellia	Thea	Thea
MH394403	Camellia gymnogyna	Theaceae	Camellia	Thea	Thea
KJ806275	Camellia leptophylla	Theaceae	Camellia	Thea	Thea
MG797642	Camellia ptilophylla	Theaceae	Camellia	Thea	Thea
MH460639	Camellia sinensis	Theaceae	Camellia	Thea	Thea
KJ806274	Camellia grandibracteata	Theaceae	Camellia	Thea	Thea
NC_024662	Camellia pubicosta	Theaceae	Camellia	Thea	Thea
NC_035642	Pyrenaria pingpienensis	Theaceae	Pyrenaria	/	/
NC_035687	Tutcheria championii	Theaceae	Tutcheria	/	/
Note: the classification refers to the taxonomic system of Zhang Hongda in Flora of China.
