# Supplementary material for: Complete Chloroplast Genome Sequence of the Long Blooming Cultivar Camellia ‘Xiari Qixin’: Genome Features, Comparative and Phylogenetic Analysis
Source: Genes (Basel). 2023 Feb 10;14(2):460. doi: 10.3390/genes14020460 (PMC9956581; doi:10.3390/genes14020460)
Supplement: Supplementary file 1 [file genes-14-00460-s001.zip › Table_S2.xlsx]

## Sheet: Table S1
Table S1. Genes identified in the chloroplast genome of C. ‘Xiari Qixin’.
Category for genes (number)	Group of gene (number)	Name of gene
Photosynthesis genes (44)	Photosystem I (5)	psaB, psaA, psaI, psaJ, psaC
	Photosystem II (15)	psbA, psbK, psbI, psbM, psbD, psbC, psbZ, psbJ, psbL, psbF, psbE, psbB, psbT, psbN, psbH
	Cytochrome b/f complex (6)	petN, petA, petL, petG, petBa, petDa
	ATP synthase (6)	atpA,atpFa,atpH,atpI,atpE,atpB
	NADH-dehydrogenase (11)	ndhJ, ndhK, ndhC, ndhBa, ndhF, ndhD, ndhE, ndhG, ndhI, ndhAa, ndhH
	RubisCO (1)	rbcL
Self-replication genes (59)	RNA polymerase (4)	rpoC2, rpoC1a, rpoB, rpoA
	Ribosomal protein (SSU) (12)	rps16a, rps2, rps14, rps4, rps18, rps12a,b,c, rps11, rps8, rps3, rps19, rps7b, rps15
	Ribosomal protein (LSU) (9)	rpl33, rpl20, rpl36, rpl14, rpl16a, rpl22, rpl2a,b, rpl23b, rpl32
	Transfer RNA (30)	trnH-GUG, trnK-UUUa, trnQ-UUG, trnS-GCU, trnG-GCCa, trnR-UCU, trnC-GCA, trnD-GUC, trnY-GUA, trnE-UUC, trnT-GGU, trnS-UGA, trnG-UCC, trnfM-CAU, trnS-GGA, trnT-UGU, trnL-UAAa, trnF-GAA, trnV-UACa, trnM-CAU, trnW-CCA, trnP-UGG, trnI-CAUb, trnL-CAAb, trnV-GACb, trnI-GAUa,b, trnA-UGCa,b, trnR-ACGb, trnN-GUUb, trnL-UAG
	Ribosomal RNA (4)	rrn16b, rrn23b, rrn4.5b, rrn5b
Other genes (6)	Translation initiation factor IF-1 (1)	infA
	Envelop membrane protein (1)	cemA
	Subunit of acetyl-CoA (1)	accD
	c-type cytochrome synthesis ccsA (1)	ccsA
	Proteolysis (1)	clpPa
	Maturase (1)	matK
Unknown function genes (6)	Hypothetical chloroplast reading frames (5)	ycf3a, ycf4, ycf2b, ycf15b, ycf1
	Open reading frames (1)	orf42b
aGene with intron(s);bTwo gene copies in IRs;cGene divided into two independent transcription units.
