# Supplementary material for: Complete Chloroplast Genome Sequence of the Long Blooming Cultivar Camellia ‘Xiari Qixin’: Genome Features, Comparative and Phylogenetic Analysis
Source: Genes (Basel). 2023 Feb 10;14(2):460. doi: 10.3390/genes14020460 (PMC9956581; doi:10.3390/genes14020460)
Supplement: Supplementary file 1 [file genes-14-00460-s001.zip › Table_S3.xlsx]

## Sheet: Table_S2
Table S2. Genes with introns in the C. ‘Xiari Qixin’ chloroplast genome, including the exon and intron length.
Gene	Location	Exon I (bp)	Intron I (bp)	Exon II (bp)	Intron II (bp)	Exon III (bp)
trnK-UUU	LSC	37	2496	35
rps16	LSC	40	855	227
trnG-GCC	LSC	23	705	707
atpF	LSC	144	716	411
rpoC1	LSC	435	741	1617
ycf3	LSC	126	723	228	737	153
trnL-UAA	LSC	37	523	50
trnV-UAC	LSC	39	586	37
rps12	LSC,IR	114	-	232	536	26
clpP	LSC	71	796	289	597	228
petB	LSC	6	777	642
petD	LSC	8	747	475
rpl16	LSC	9	1017	399
rpl2	LSC	390	670	435
ndhB	IR	775	679	758
trnI-GAU	IR	32	952	40
trnA-UGC	IR	37	812	36
ndhA	SSC	552	1084	540
* The rps12 gene is a trans-spliced gene with the 5’ end located in the LSC region and the duplicated 3’ ends in the IR regions.
