# Supplementary material for: Complete Chloroplast Genome Sequence of the Long Blooming Cultivar Camellia ‘Xiari Qixin’: Genome Features, Comparative and Phylogenetic Analysis
Source: Genes (Basel). 2023 Feb 10;14(2):460. doi: 10.3390/genes14020460 (PMC9956581; doi:10.3390/genes14020460)
Supplement: Supplementary file 1 [file genes-14-00460-s001.zip › Table_S4.xlsx]

## Sheet: Table_S3
Table S3. Relative synonymous codon usage of protein coding region in the C. ‘Xiari Qixin’ chloroplast genome.
Amino acid	Codon	Number	RSCU	Amino acid	Codon	Number	RSCU
Ala	GCU	618	1.81*	Leu	CUC	185	0.43
	GCC	222	0.65		CUA	356	0.82
	GCA	394	1.16*		CUG	163	0.38
	GCG	130	0.38	Lys	AAA	1006	1.52*
Arg	CGU	346	1.40*		AAG	321	0.48
	CGC	80	0.32	Met	AUG	613	1
	CGA	359	1.45*	Phe	UUU	908	1.31*
	CGG	101	0.41		UUC	483	0.69
	AGA	461	1.86*	Pro	CCU	424	1.60*
	AGG	141	0.57		CCC	191	0.72
Asn	AAU	912	1.55*		CCA	323	1.22*
	AAC	268	0.45		CCG	121	0.46
	GAU	825	1.63*	Ser	UCU	579	1.82*
	GAC	187	0.37		UCC	286	0.9
Cys	UGU	207	1.52*		UCA	377	1.19*
	UGC	66	0.48		UCG	152	0.48
Gln	CAA	653	1.51*		AGU	403	1.27*
	CAG	211	0.49		AGC	107	0.34
Glu	GAA	967	1.53*	Thr	ACU	526	1.65*
	GAG	298	0.47		ACC	236	0.74
Gly	GGU	560	1.30*		ACA	391	1.22*
	GGC	183	0.42		ACG	125	0.39
	GGA	701	1.63*	Trp	UGG	437	1
	GGG	281	0.65	Tyr	UAU	754	1.59*
His	CAU	475	1.60*		UAC	193	0.41
	CAC	120	0.4	Val	GUU	514	1.52*
Ile	AUU	1039	1.45*		GUC	149	0.44
	AUC	422	0.59		GUA	512	1.51*
	AUA	694	0.97		GUG	182	0.54
Leu	UUA	845	1.95*	TER	UAA	43	1.45*
	UUG	511	1.18*		UAG	24	0.81
	CUU	546	1.26*		UGA	22	0.74
RSCU, Relative synonymous codon usage. *, RSCU>1.
